# Supplementary material for: Incidence and Etiology of Postharvest Fungal Diseases Associated with Bulb Rot in Garlic (Alllium sativum) in Spain
Source: Foods. 2021 May 12;10(5):1063. doi: 10.3390/foods10051063 (PMC8151520; doi:10.3390/foods10051063)
Supplement: Supplementary file 1 [file foods-10-01063-s001.zip]

Archive with 1 entries (1 files):
- foods-1216141-supplementary.pdf
